# Supplementary material for: Switching mechanism from AR to EGFR signaling via 3-O-sulfated heparan sulfate in castration-resistant prostate cancer
Source: Sci Rep. 2023 Jul 18;13:11618. doi: 10.1038/s41598-023-38746-x (PMC10354070; doi:10.1038/s41598-023-38746-x)
Supplement: Supplementary file 1 — Supplementary Information 1. [file 41598_2023_38746_MOESM1_ESM.xlsx]

## Sheet: Tumor weight
	Supplementary Table S1		Tumor weight
	Sample	Sample No.	Tumor weight (mg)
	C4-2 FBS (Gefitinib 100 mg/kg) Non-castrated mouse	1	7.8
		2	11.9
		3	13.74
		4	*
		5	14.94
		6	15.14
		7	18.76
		8	17.86
		9	*
		10	9.6
	C4-2 CSS (Gefitinib 0 mg/kg) Non-castrated mouse	1	0
		2	19.34
		3	5.24
		4	0
		5	9.06
		6	14.42
		7	*
		8	*
		9	26.32
		10	15.74
	C4-2 CSS (Gefitinib 50 mg/kg) Non-castrated mouse	1	*
		2	11.36
		3	0
		4	0
		5	13.2
		6	0
		7	14.18
		8	*
		9	18.32
	C4-2 CSS (Gefitinib 100 mg/kg) Non-castrated mouse	1	0
		2	*
		3	0
		4	*
		5	0
		6	14.1
		7	11.3
		8	13.68
		9	13.52
	C4-2 CSS (Gefitinib 0 mg/kg) Castrated mouse	1	*
		2	5.1
		3	*
		4	16.6
		5	19.18
		6	9.16
		7	*
		8	14.06
		9	12.3
		10	0
	C4-2 CSS (Gefitinib 50 mg/kg) Castrated mouse	1	12.14
		2	0
		3	*
		4	*
		5	*
		6	*
		7	10.76
		8	13.64
		9	12.16
		10	14.7
	C4-2 CSS (Gefitinib 100 mg/kg) Castrated mouse	1	0
		2	*
		3	0
		4	0
		5	6.94
		6	8.1
		7	*
		8	16.08
		9	*
		10	14.84
		*, Tumor was too small to measure weight.
