# Supplementary material for: Switching mechanism from AR to EGFR signaling via 3-O-sulfated heparan sulfate in castration-resistant prostate cancer
Source: Sci Rep. 2023 Jul 18;13:11618. doi: 10.1038/s41598-023-38746-x (PMC10354070; doi:10.1038/s41598-023-38746-x)
Supplement: Supplementary file 2 — Supplementary Information 2. [file 41598_2023_38746_MOESM2_ESM.xlsx]

## Sheet: Primers for real-time PCR
	Supplementary Table S2 Primers for real-time PCR
	Gene	Forward (5'→3')	Reverse (5'→3')
	PSA	GGGTCCCGGTTGTCTTCCT	ACTCCCAGCCTCCCACAATC
	AR	CGGAAGCTGAAGAAACTTGG	GCTTCTGGGTTGTCTCCTCA
	GLCE	TGGTTAGGTTGATTGCAAAAGGT	TGCAGCCATGTGGGCTG
	EXT1	TTGGGTCCTTCAGATTCCTG	CATCCATTGCTGAGCATCAC
	EXTL2	AGGGCCCCACCCTATCC	AAAGACCTGGAGTCGATTTCTCA
	EXTL3	CTTTGACTTGGTCGTATCACCG	TGTGGTGGGATTTCCATGAA
	HS2ST1	ATTATGATGCCGCCCAAGTT	AAGAGCATCGCCACCGC
	HS3ST1	CCAGCCCAGGAGCCTATT	CAGCAGGGAAGCCTCCTA
	HS6ST1	CCAGCGCAAGACGCAGT	TGAAGGGCCGGATGAACTT
	NDST2	AGACCGGTACTGCGTGGAGT	GGCTGTGCTCGTGGGCT
	EGF	GTGTGCCCCCCTGCCT	CTCCTTGGTAGCCTTCTGAGCA
	HB-EGF	GCCACAAGCACTGGCCAC	GCCCCTTGCCTTTCTTCTTT
	EGFR	GGGCCGACAGCTATGAGATG	CAAGGCCCTTCGCACTTCT
	HER2	GGATGTGCGGCTCGTACAC	TTCTCAGGGTTGGTACAGTTTTAAT
	HER3	GCCCGAAACGTGCTACTCAA	GTCTAAAACCACACCGACTGGA
	HER4	GCCTCTGGAGAATTTACGCATT	AATACTCCTAGCTATACGGAACC
	GAPDH	CAAAGTTGTCATGGATGACC	CCATGGAGAAGGCTGGGG
