# Supplementary material for: Switching mechanism from AR to EGFR signaling via 3-O-sulfated heparan sulfate in castration-resistant prostate cancer
Source: Sci Rep. 2023 Jul 18;13:11618. doi: 10.1038/s41598-023-38746-x (PMC10354070; doi:10.1038/s41598-023-38746-x)
Supplement: Supplementary file 3 — Supplementary Information 3. [file 41598_2023_38746_MOESM3_ESM.xlsx]

## Sheet: Table S3a, ligand stimulation
	Supplementary Table S3a	Molecules for ligand stimulation
	Ligand	Source	Concentration
	human IL-6	7270-IL; R&D Systems	10 ng/ml
	human Wnt3a	5036-WN; R&D Systems	10 ng/ml
	human EGF	#8916SF; Cell Signaling	1 ng/ml
	human HB-EGF	SRP3052; SIGMA	1 ng/ml
	human bFGF	060-04543; Wako	1 ng/ml

## Sheet: Table S3b, western blotting
	Supplementary Table S3b	Antibodies for western blotting
	Antibody	Source	Concentration/Dilution
	rabbit anti-ERK1/2	#9102L; Cell Signaling	1:3,000
	rabbit anti-phospho-ERK1/2	#9101L; Cell Signaling	1:2,000
	mouse anti-STAT3	610189; BD Biosciences	0.08 μg/ml
	mouse anti-phospho-STAT3	612356; BD Biosciences	0.25 μg/ml
	rabbit anti-β-CATENIN	#9562; Cell Signaling	1:3,000
	rabbit anti-phospho-β-CATENIN	#9561S; Cell Signaling	1:1,000
	mouse anti-β-ACTIN	A5441; SIGMA	1:10,000
	HRP-conjugated anti-mouse IgG	#7076; Cell Signaling	1:10,000
	HRP-conjugated anti-rabbit IgG	#7074; Cell Signaling	1:20,000

## Sheet: Table S3c, flow-cytometry
	Supplementary Table S3c	Antibodies and molecules for flow-cytometry
	Antibody/Molecule	Source	Concentration/Dlition
	rabbit anti-HS3ST1	14358-1-AP; Proteintech	1:100
	His-tagged human recombinant Antithrombin-III	ab276207; abcam	2 μg/ml
	human IgG Fc fused mutated-cochlin ΔvWA2	Ref. 31	3 μg/ml
	Alexa Fluor 647-conjugated human recombinant EGF	E35351; Thermo Fisher	2 μg/ml
	FITC-conjugated human recombinant HB-EGF	00470-01-50F; Aviscera Bioscience	2 μg/ml
	Alexa Fluor 488-conjugated anti-rabbit IgG	A11008; Life Technologies	1:300
	FITC-conjugated anti-His tag	362618; BioLegend	1:300
	PE-conjugated anti-human IgG Fc	109-117-008; Jackson ImmunoResearch Laboratories	1:300
